# Supplementary material for: Channel Formation in Cry Toxins: An Alphafold-2 Perspective
Source: Int J Mol Sci. 2023 Nov 27;24(23):16809. doi: 10.3390/ijms242316809 (PMC10705909; doi:10.3390/ijms242316809)
Supplement: Supplementary file 1 [file ijms-24-16809-s001.zip]

Archive with 1 entries (1 files):
- ijms-2705054-supplementary.pdf
